# Supplementary material for: Chronic alcohol consumption disrupts the gut microbial and metabolic landscapes
Source: Front Microbiol. 2026 May 13;17:1794794. doi: 10.3389/fmicb.2026.1794794 (PMC13212193; doi:10.3389/fmicb.2026.1794794)
Supplement: Supplementary Table S1 — Differentially abundant metabolites. [file Table_1.xlsx]

## Sheet: 12mo_feces
Mode	Name	log2(FC)	raw.pval	-LOG10(raw.pval)
POS	CAPRYLATE	-3.1225	2.98E-05	4.5254		+ FC is down with alcohol
NEG	Caffeate	-3.0767	0.049452	1.3058		- FC is up with alcohol
NEG	6-Carboxyhexanoate	-2.1777	0.001692	2.7716
POS	PROLINE	-1.6004	0.0083547	2.0781
POS	GLUCOSE 1-PHOSPHATE	-1.5144	0.033276	1.4779
NEG	ITACONATE	-1.3793	0.0044235	2.3542
NEG	LITHOCHOLATE	-1.2881	0.032337	1.4903
POS	L-CARNITINE	-1.2444	0.0057248	2.2422
POS	RIBOFLAVIN	-1.0698	0.014248	1.8462
NEG	Quinolinate	-1.0215	0.027294	1.5639
NEG	Riboflavin	-0.90706	0.015326	1.8146
POS	2,6-DIHYDROXYPYRIDINE	-0.87407	0.04692	1.3286
POS	3,4-DIHYDROXYPHENYLACETATE	-0.71439	0.018373	1.7358
NEG	Ferulate	-0.67379	0.028998	1.5376
POS	PYROCATECHOL	-0.59329	0.048923	1.3105
NEG	Thiamine Monophosphate	1.157	0.035214	1.4533
NEG	2,3-Diaminopropionate	1.2457	0.043265	1.3639
NEG	Adenosine Diphosphate Ribose	1.2858	0.032547	1.4875
NEG	Xanthosine Monophosphate	1.5215	0.038631	1.4131
NEG	Uridine Monophosphate	1.6237	0.043294	1.3636
NEG	Cytidine Monophosphate	1.9617	0.033664	1.4728
POS	GUANOSINE DIPHOSPHATE	2.2352	0.034019	1.4683
NEG	EICOSAPENTAENOATE	3.3765	0.0002333	3.6321

## Sheet: 12mo_plasma
Mode	Name	log2(FC)	p.ajusted	-LOG10(p.adjusted)
POS	DIETHANOLAMINE	3.8406	0.010784	1.9672		+ FC is down with alcohol
POS	CORTISOL	0.91122	0.013423	1.8722		- FC is up with alcohol
POS	ADENOSINE-MONOPHOSPHATE	0.90782	0.045667	1.3404
POS	PIPECOLATE	0.86531	0.010784	1.9672
POS	BENZALDEHYDE	0.83339	0.0070924	2.1492
POS	Corticosterone	0.79583	0.010784	1.9672
POS	GUANINE	0.74178	0.018048	1.7436
NEG	Lactate	0.59983	0.014967	1.8249
POS	PHENYLALANINE	-0.59558	0.029279	1.5334
POS	Glutamine	-0.60486	0.045667	1.3404
POS	O-ACETYLCARNITINE	-0.6203	0.045085	1.346
NEG	4-Acetamidobutanoate	-0.62249	0.020657	1.6849
NEG	Norvaline	-0.64457	0.016853	1.7733
POS	TYROSINE	-0.64785	0.020657	1.6849
NEG	Phenylalanine	-0.6572	0.0070924	2.1492
POS	ISOLEUCINE	-0.6812	0.036344	1.4396
NEG	Taurine	-0.71308	0.010784	1.9672
POS	TAURINE	-0.73247	0.010784	1.9672
POS	ACETYLCHOLINE	-0.75627	0.015248	1.8168
POS	PROLINE	-0.8682	0.014967	1.8249
NEG	N-Acetylglutamate	-0.8957	0.036022	1.4434
NEG	Threonine	-0.90216	0.013212	1.879
POS	METHIONINE	-0.92226	0.021268	1.6723
NEG	D-Ornithine	-0.93706	0.042166	1.375
POS	L-CARNITINE	-1.0106	0.0070924	2.1492
NEG	Citrulline	-1.0595	0.034406	1.4634
POS	ALLOTHREONINE	-1.1764	0.013423	1.8722
POS	ARGININE	-1.3038	0.036022	1.4434
NEG	Inosine	-1.42	0.02448	1.6112
NEG	Methionine	-1.5992	0.010784	1.9672
NEG	Indoxyl Sulfate	-1.6624	0.0055848	2.253
NEG	2,3-Dihydroxybenzoate	-1.681	0.010784	1.9672
NEG	Pyrocatechol	-1.7898	0.032763	1.4846
NEG	P-Hydroxyphenylacetate	-2.3255	0.029678	1.5276
NEG	LITHOCHOLYLTAURINE	-3.1732	0.014967	1.8249
POS	GLYCOCHENODEOXYCHOLATE	-3.4629	0.032763	1.4846
NEG	Glycochenodeoxycholate	-3.6342	0.018048	1.7436
NEG	Hippurate	-4.4907	0.0070924	2.1492
POS	HIPPURATE	-5.1402	0.0070924	2.1492
